# Supplementary material for: Data of history: An open-source and multiformat wall image dataset of Panam city, a historical place
Source: Data Brief. 2024 Jul 31;56:110774. doi: 10.1016/j.dib.2024.110774 (PMC11364048; doi:10.1016/j.dib.2024.110774)
Supplement: Supplementary file 1 [file mmc1.zip]

Archive with 81 entries (75 files):
- Demo_Historic_Place_Dataset/
- Demo_Historic_Place_Dataset/Artistic/
- Demo_Historic_Place_Dataset/Artistic/IMG_3369.JPG
- Demo_Historic_Place_Dataset/Artistic/IMG_3370.JPG
- Demo_Historic_Place_Dataset/Artistic/IMG_3384.JPG
- Demo_Historic_Place_Dataset/Artistic/IMG_3385.JPG
- Demo_Historic_Place_Dataset/Artistic/IMG_3391.JPG
- Demo_Historic_Place_Dataset/Artistic/IMG_3392.JPG
- Demo_Historic_Place_Dataset/Artistic/IMG_3393.JPG
- Demo_Historic_Place_Dataset/Artistic/IMG_3395.JPG
- Demo_Historic_Place_Dataset/Artistic/IMG_3396.JPG
- Demo_Historic_Place_Dataset/Artistic/IMG_3400.JPG
- Demo_Historic_Place_Dataset/Artistic/IMG_3409.JPG
- Demo_Historic_Place_Dataset/Artistic/IMG_3412.JPG
- Demo_Historic_Place_Dataset/Artistic/IMG_3483.JPG
- Demo_Historic_Place_Dataset/Artistic/IMG_3546.JPG
- Demo_Historic_Place_Dataset/Artistic/IMG_3547.JPG
- Demo_Historic_Place_Dataset/Corroded brick/
- Demo_Historic_Place_Dataset/Corroded brick/IMG_3360.JPG
- Demo_Historic_Place_Dataset/Corroded brick/IMG_3363.JPG
- Demo_Historic_Place_Dataset/Corroded brick/IMG_3371.JPG
- Demo_Historic_Place_Dataset/Corroded brick/IMG_3377.JPG
- Demo_Historic_Place_Dataset/Corroded brick/IMG_3381.JPG
- Demo_Historic_Place_Dataset/Corroded brick/IMG_3386.JPG
- Demo_Historic_Place_Dataset/Corroded brick/IMG_3389.JPG
- Demo_Historic_Place_Dataset/Corroded brick/IMG_3390.JPG
- Demo_Historic_Place_Dataset/Corroded brick/IMG_3397.JPG
- Demo_Historic_Place_Dataset/Corroded brick/IMG_3405.JPG
- Demo_Historic_Place_Dataset/Corroded brick/IMG_3406.JPG
- Demo_Historic_Place_Dataset/Corroded brick/IMG_3410.JPG
- Demo_Historic_Place_Dataset/Corroded brick/IMG_3411.JPG
- Demo_Historic_Place_Dataset/Corroded brick/IMG_3414.JPG
- Demo_Historic_Place_Dataset/Corroded brick/IMG_3415.JPG
- Demo_Historic_Place_Dataset/Corroded plaster/
- Demo_Historic_Place_Dataset/Corroded plaster/IMG_3361.JPG
- Demo_Historic_Place_Dataset/Corroded plaster/IMG_3362.JPG
- Demo_Historic_Place_Dataset/Corroded plaster/IMG_3364.JPG
- Demo_Historic_Place_Dataset/Corroded plaster/IMG_3368.JPG
- Demo_Historic_Place_Dataset/Corroded plaster/IMG_3371.JPG
- Demo_Historic_Place_Dataset/Corroded plaster/IMG_3372.JPG
- Demo_Historic_Place_Dataset/Corroded plaster/IMG_3373.JPG
- Demo_Historic_Place_Dataset/Corroded plaster/IMG_3376.JPG
- Demo_Historic_Place_Dataset/Corroded plaster/IMG_3377.JPG
- Demo_Historic_Place_Dataset/Corroded plaster/IMG_3378.JPG
- Demo_Historic_Place_Dataset/Corroded plaster/IMG_3379.JPG
- Demo_Historic_Place_Dataset/Corroded plaster/IMG_3380.JPG
- Demo_Historic_Place_Dataset/Corroded plaster/IMG_3381.JPG
- Demo_Historic_Place_Dataset/Corroded plaster/IMG_3385.JPG
- Demo_Historic_Place_Dataset/Corroded plaster/IMG_3398.JPG
- Demo_Historic_Place_Dataset/Fungus/
- Demo_Historic_Place_Dataset/Fungus/IMG_3669.JPG
- Demo_Historic_Place_Dataset/Fungus/IMG_3670.JPG
- Demo_Historic_Place_Dataset/Fungus/IMG_3671.JPG
- Demo_Historic_Place_Dataset/Fungus/IMG_3672.JPG
- Demo_Historic_Place_Dataset/Fungus/IMG_3673.JPG
- Demo_Historic_Place_Dataset/Fungus/IMG_3674.JPG
- Demo_Historic_Place_Dataset/Fungus/IMG_3675.JPG
- Demo_Historic_Place_Dataset/Fungus/IMG_3676.JPG
- Demo_Historic_Place_Dataset/Fungus/IMG_3677.JPG
- Demo_Historic_Place_Dataset/Fungus/IMG_3678.JPG
- Demo_Historic_Place_Dataset/Fungus/IMG_3679.JPG
- Demo_Historic_Place_Dataset/Fungus/IMG_3680.JPG
- Demo_Historic_Place_Dataset/Fungus/IMG_3681.JPG
- Demo_Historic_Place_Dataset/Fungus/IMG_3682.JPG
- Demo_Historic_Place_Dataset/Fungus/IMG_3683.JPG
- Demo_Historic_Place_Dataset/Living plant/
- Demo_Historic_Place_Dataset/Living plant/IMG_3422.JPG
- Demo_Historic_Place_Dataset/Living plant/IMG_3423.JPG
- Demo_Historic_Place_Dataset/Living plant/IMG_3481.JPG
- Demo_Historic_Place_Dataset/Living plant/IMG_3486.JPG
- Demo_Historic_Place_Dataset/Living plant/IMG_3491.JPG
- Demo_Historic_Place_Dataset/Living plant/IMG_3492.JPG
- Demo_Historic_Place_Dataset/Living plant/IMG_3493.JPG
- Demo_Historic_Place_Dataset/Living plant/IMG_3494.JPG
- Demo_Historic_Place_Dataset/Living plant/IMG_3614.JPG
- Demo_Historic_Place_Dataset/Living plant/IMG_3626.JPG
- Demo_Historic_Place_Dataset/Living plant/IMG_3627.JPG
- Demo_Historic_Place_Dataset/Living plant/IMG_3628.JPG
- Demo_Historic_Place_Dataset/Living plant/IMG_3629.JPG
- Demo_Historic_Place_Dataset/Living plant/IMG_3630.JPG
- Demo_Historic_Place_Dataset/Living plant/IMG_3631.JPG
